# Supplementary material for: ﻿Three new species of Apiospora (Apiosporaceae, Amphisphaeriales) associated with diseased bamboo in China
Source: MycoKeys. 2025 Apr 23;116:205–26. doi: 10.3897/mycokeys.116.142263 (PMC12044342; doi:10.3897/mycokeys.116.142263)
Supplement: XML Treatment for Apiospora bambusiparasitica [file mycokeys.116.142263-treatment1.xml]

<!DOCTYPE tp:taxon-treatment
  PUBLIC "-//TaxonX//DTD Taxonomic Treatment Publishing DTD v0 20100105//EN" "tax-treatment-NSO.dtd">
<tp:taxon-treatment xmlns:tp="http://www.plazi.org/taxpub"><tp:treatment-meta><kwd-group><label>Taxon classification</label><kwd>
                <named-content content-type="kingdom">Fungi</named-content>
              </kwd><kwd>
                <named-content content-type="order">Amphisphaeriales</named-content>
              </kwd><kwd>
                <named-content content-type="family">Apiosporaceae</named-content>
              </kwd></kwd-group><mixed-citation publication-type="journal"><person-group><name><surname>Chang</surname><given-names>Xiaoyun</given-names></name><name><surname>Wang</surname><given-names>Yuanyuan</given-names></name><name><surname>Xu</surname><given-names>Tao</given-names></name><name><surname>Li</surname><given-names>Guangshuo</given-names></name><name><surname>Yue</surname><given-names>Xianghua</given-names></name><name><surname>Chen</surname><given-names>MingJun</given-names></name></person-group><article-title>﻿Three new species of <italic><tp:taxon-name><tp:taxon-name-part taxon-name-part-type="genus" reg="Apiospora">Apiospora</tp:taxon-name-part></tp:taxon-name></italic> (<tp:taxon-name><tp:taxon-name-part taxon-name-part-type="family">Apiosporaceae</tp:taxon-name-part></tp:taxon-name>, <tp:taxon-name><tp:taxon-name-part taxon-name-part-type="order">Amphisphaeriales</tp:taxon-name-part></tp:taxon-name>) associated with diseased bamboo in China</article-title><source>MycoKeys</source><day>23</day><month>04</month><year>2025</year><volume>116</volume><fpage>205</fpage><lpage>226</lpage><pub-id pub-id-type="doi">10.3897/mycokeys.116.142263</pub-id></mixed-citation></tp:treatment-meta><tp:nomenclature><label>﻿</label><tp:taxon-name>
              <object-id xmlns:xlink="http://www.w3.org/1999/xlink" content-type="arpha" xlink:type="simple">D701F331-322C-5FB4-BE09-1C8DCE26A83B</object-id>
              <tp:taxon-name-part taxon-name-part-type="genus" reg="Apiospora">Apiospora</tp:taxon-name-part>
              <tp:taxon-name-part taxon-name-part-type="species" reg="bambusiparasitica">bambusiparasitica</tp:taxon-name-part>
              <object-id xmlns:xlink="http://www.w3.org/1999/xlink" content-type="mycobank" xlink:type="simple">851766</object-id>
            </tp:taxon-name><tp:taxon-authority>X.Y. Chang &amp; M.J. Chen</tp:taxon-authority><tp:taxon-status xmlns:xlink="http://www.w3.org/1999/xlink" xlink:type="simple">sp. nov.</tp:taxon-status><xref ref-type="fig" rid="F3">Fig. 3</xref></tp:nomenclature><tp:treatment-sec sec-type="etymology" id="SECID0ENICK"><title>Etymology.</title><p>The name refers to the species that is capable of infecting the culm of bamboo.</p></tp:treatment-sec><tp:treatment-sec sec-type="Typification" id="SECID0ESICK"><title>Typification.</title><p>China • Hunan Province, Xiangxi Tujia and Miao Autonomous Prefecture, Ningyuan County, Jiuyi Mountain (<named-content xmlns:xlink="http://www.w3.org/1999/xlink" content-type="dwc:verbatimCoordinates" xlink:type="simple"><named-content content-type="geo-json" specific-use="{&#34;type&#34;:&#34;Point&#34;,&#34;coordinates&#34;:[111.966667,25.400000]}" id="NCID0E2ICK" xlink:type="simple">25°24'N, 111°58'E</named-content></named-content>), on diseased culms of bamboo, November 2022; X.H. Yue, holotype H5, ex-type RCEF20003.</p><fig id="F3" position="float" orientation="portrait"><object-id xmlns:xlink="http://www.w3.org/1999/xlink" content-type="doi" xlink:type="simple">10.3897/mycokeys.116.142263.figure3</object-id><object-id xmlns:xlink="http://www.w3.org/1999/xlink" content-type="arpha" xlink:type="simple">AD482D6E-4CA4-5146-8C51-A31D01ACAE28</object-id><label>Figure 3.</label><caption><p><italic><tp:taxon-name><tp:taxon-name-part taxon-name-part-type="genus" reg="Apiospora">Apiospora</tp:taxon-name-part><tp:taxon-name-part taxon-name-part-type="species" reg="bambusiparasitica">bambusiparasitica</tp:taxon-name-part></tp:taxon-name></italic> (from ex-type living cultures RCEF20003) <bold>A</bold> diseased culms of bamboo <bold>B, C</bold> upper view and reverse view of culture on <abbrev xmlns:xlink="http://www.w3.org/1999/xlink" xlink:title="potato dextrose agar" id="ABBRID0EXJCK" xlink:type="simple">PDA</abbrev><bold>D, E</bold> upper view and reverse view of culture on MEA <bold>F</bold> conidiogenous cells giving rise to conidia <bold>G–I</bold> conidia with pale germ slit. Scale bars: 10 µm.</p></caption><graphic xmlns:xlink="http://www.w3.org/1999/xlink" xlink:href="mycokeys-116-205-g003.jpg" position="float" orientation="portrait" xlink:type="simple" id="oo_1314052.jpg"><uri content-type="original_file" xlink:type="simple">https://binary.pensoft.net/fig/1314052</uri></graphic></fig></tp:treatment-sec><tp:treatment-sec sec-type="description" id="SECID0EGKCK"><title>Description.</title><p><bold><italic>Asexual morph</italic></bold>: Hyphae 1.5–5.0 µm diam, hyaline, branched, septate. <bold><italic>Conidiogenous cells</italic></bold> hyaline to pale brown, smooth, erect or flexuous, scattered or aggregated in clusters on hyphae, ampulliform to clavate, 7.0–17.0 × 2.0–4.5 µm (<italic>x̄</italic> = 9.6 ± 2.6 × 2.7 ± 0.7, n = 40), apical neck 6.0–10.0 µm long, basal part 3.0–6.0 µm long. <bold><italic>Conidia</italic></bold> 7.0–11.5 × 6.0–10.5 µm (<italic>x̄</italic> = 9.2 ± 0.9 × 8.1 ± 1.1, n = 40), brown, smooth to finely roughened, granular, globose to ellipsoid in surface view, usually with a longitudinal, hyaline, germ-slit. <bold><italic>Sexual morph</italic></bold>: Undetermined.</p></tp:treatment-sec><tp:treatment-sec sec-type="description" id="SECID0E5KCK"><title>Culture characteristics.</title><p>Colonies on <abbrev xmlns:xlink="http://www.w3.org/1999/xlink" xlink:title="potato dextrose agar" id="ABBRID0EELCK" xlink:type="simple">PDA</abbrev> fluffy, spreading, margin irregular, with abundant aerial mycelia, surface and reverse white to grey, reaching 9 cm in 8 d at 25 °C. On MEA, the colony is thick in the middle and thin at the edges. The margin is irregular, the surface white, and the central color on the colony’s reverse side is characterized by a deeper, brownish-yellow tone that extends towards the periphery and transitions to a lighter, pale yellow shade.</p></tp:treatment-sec><tp:treatment-sec sec-type="material" id="SECID0EILCK"><title>Additional specimens examined.</title><p>China • Hunan Province, Ningyuan County, diseased on culms of bamboo, November 2022, other living culture RCEF20000.</p></tp:treatment-sec><tp:treatment-sec sec-type="notes" id="SECID0ENLCK"><title>Note.</title><p>Phylogenetic analyses confirmed that <italic><tp:taxon-name><tp:taxon-name-part taxon-name-part-type="genus" reg="Apiospora">A.</tp:taxon-name-part><tp:taxon-name-part taxon-name-part-type="species" reg="bambusiparasitica">bambusiparasitica</tp:taxon-name-part></tp:taxon-name></italic> formed an independent clade (1.0 BIPP and 100% MLBS), exhibiting a close evolutionary relationship with <italic><tp:taxon-name><tp:taxon-name-part taxon-name-part-type="genus" reg="Apiospora">A.</tp:taxon-name-part><tp:taxon-name-part taxon-name-part-type="species" reg="arctoscopi">arctoscopi</tp:taxon-name-part></tp:taxon-name></italic> and <italic><tp:taxon-name><tp:taxon-name-part taxon-name-part-type="genus" reg="Apiospora">A.</tp:taxon-name-part><tp:taxon-name-part taxon-name-part-type="species" reg="obovata">obovata</tp:taxon-name-part></tp:taxon-name></italic>. Based on a BLASTN search of the GenBank database, it was found that <italic><tp:taxon-name><tp:taxon-name-part taxon-name-part-type="genus" reg="Apiospora">A.</tp:taxon-name-part><tp:taxon-name-part taxon-name-part-type="species" reg="bambusiparasitica">bambusiparasitica</tp:taxon-name-part></tp:taxon-name></italic> shares high similarities with the following strains: <italic><tp:taxon-name><tp:taxon-name-part taxon-name-part-type="genus" reg="Apiospora">A.</tp:taxon-name-part><tp:taxon-name-part taxon-name-part-type="species" reg="arctoscopi">arctoscopi</tp:taxon-name-part></tp:taxon-name></italic> strain KUC21331 (86.48% in <abbrev xmlns:xlink="http://www.w3.org/1999/xlink" xlink:title="internal transcribed spacer" id="ABBRID0EKNCK" xlink:type="simple">ITS</abbrev>, 98.9% in <abbrev xmlns:xlink="http://www.w3.org/1999/xlink" xlink:title="large subunit ribosomal DNA" id="ABBRID0EONCK" xlink:type="simple">LSU</abbrev>, 92.2% in <italic><abbrev xmlns:xlink="http://www.w3.org/1999/xlink" xlink:title="translation elongation factor 1-α" id="ABBRID0ETNCK" xlink:type="simple">TEF1</abbrev></italic>, 92.91% in <italic><abbrev xmlns:xlink="http://www.w3.org/1999/xlink" xlink:title="β-tubulin" id="ABBRID0EYNCK" xlink:type="simple">TUB2</abbrev></italic>); <italic><tp:taxon-name><tp:taxon-name-part taxon-name-part-type="genus" reg="Apiospora">A.</tp:taxon-name-part><tp:taxon-name-part taxon-name-part-type="species" reg="obovata">obovata</tp:taxon-name-part></tp:taxon-name></italic> strain LC4940 (90.03% in <abbrev xmlns:xlink="http://www.w3.org/1999/xlink" xlink:title="internal transcribed spacer" id="ABBRID0EHOCK" xlink:type="simple">ITS</abbrev>, 95.77% in <abbrev xmlns:xlink="http://www.w3.org/1999/xlink" xlink:title="large subunit ribosomal DNA" id="ABBRID0ELOCK" xlink:type="simple">LSU</abbrev>, 93.42% in <italic><abbrev xmlns:xlink="http://www.w3.org/1999/xlink" xlink:title="translation elongation factor 1-α" id="ABBRID0EQOCK" xlink:type="simple">TEF1</abbrev></italic>, 95.27% in <italic><abbrev xmlns:xlink="http://www.w3.org/1999/xlink" xlink:title="β-tubulin" id="ABBRID0EVOCK" xlink:type="simple">TUB2</abbrev></italic>); strain LC8177 (90.15% in <abbrev xmlns:xlink="http://www.w3.org/1999/xlink" xlink:title="internal transcribed spacer" id="ABBRID0EZOCK" xlink:type="simple">ITS</abbrev>, 95.77% in <abbrev xmlns:xlink="http://www.w3.org/1999/xlink" xlink:title="large subunit ribosomal DNA" id="ABBRID0E4OCK" xlink:type="simple">LSU</abbrev>, 93.42% in <italic><abbrev xmlns:xlink="http://www.w3.org/1999/xlink" xlink:title="translation elongation factor 1-α" id="ABBRID0ECPCK" xlink:type="simple">TEF1</abbrev></italic>, 95.27% in <italic><abbrev xmlns:xlink="http://www.w3.org/1999/xlink" xlink:title="β-tubulin" id="ABBRID0EHPCK" xlink:type="simple">TUB2</abbrev></italic>).</p><p>Morphologically, <italic><tp:taxon-name><tp:taxon-name-part taxon-name-part-type="genus" reg="Apiospora">A.</tp:taxon-name-part><tp:taxon-name-part taxon-name-part-type="species" reg="bambusiparasitica">bambusiparasitica</tp:taxon-name-part></tp:taxon-name></italic> and <italic><tp:taxon-name><tp:taxon-name-part taxon-name-part-type="genus" reg="Apiospora">A.</tp:taxon-name-part><tp:taxon-name-part taxon-name-part-type="species" reg="obovata">obovata</tp:taxon-name-part></tp:taxon-name></italic> show distinct differences. <italic><tp:taxon-name><tp:taxon-name-part taxon-name-part-type="genus" reg="Apiospora">Apiospora</tp:taxon-name-part><tp:taxon-name-part taxon-name-part-type="species" reg="obovata">obovata</tp:taxon-name-part></tp:taxon-name></italic> forms darker colonies and produces significantly longer, ellipsoidal conidia, measuring 16.0–31.0 × 9.0–16.0 µm, whereas <italic><tp:taxon-name><tp:taxon-name-part taxon-name-part-type="genus" reg="Apiospora">A.</tp:taxon-name-part><tp:taxon-name-part taxon-name-part-type="species" reg="bambusiparasitica">bambusiparasitica</tp:taxon-name-part></tp:taxon-name></italic> has spherical to oval conidia, measuring 8.6–15.4 × 6.7–10.2 µm. <italic><tp:taxon-name><tp:taxon-name-part taxon-name-part-type="genus" reg="Apiospora">Apiospora</tp:taxon-name-part><tp:taxon-name-part taxon-name-part-type="species" reg="bambusiparasitica">bambusiparasitica</tp:taxon-name-part></tp:taxon-name></italic> and <italic><tp:taxon-name><tp:taxon-name-part taxon-name-part-type="genus" reg="Apiospora">A.</tp:taxon-name-part><tp:taxon-name-part taxon-name-part-type="species" reg="arctoscopi">arctoscopi</tp:taxon-name-part></tp:taxon-name></italic> are morphologically similar, with conidia of comparable size and overlapping dimensions. However, <italic><tp:taxon-name><tp:taxon-name-part taxon-name-part-type="genus" reg="Apiospora">A.</tp:taxon-name-part><tp:taxon-name-part taxon-name-part-type="species" reg="arctoscopi">arctoscopi</tp:taxon-name-part></tp:taxon-name></italic> forms thicker colonies with more developed hyphae. Additionally, the two species exhibit significant ecological differences in host association, as <italic><tp:taxon-name><tp:taxon-name-part taxon-name-part-type="genus" reg="Apiospora">A.</tp:taxon-name-part><tp:taxon-name-part taxon-name-part-type="species" reg="arctoscopi">arctoscopi</tp:taxon-name-part></tp:taxon-name></italic> is associated with <italic><tp:taxon-name><tp:taxon-name-part taxon-name-part-type="genus" reg="Arctoscopus">Arctoscopus</tp:taxon-name-part><tp:taxon-name-part taxon-name-part-type="species" reg="japonicus">japonicus</tp:taxon-name-part></tp:taxon-name></italic>, while <italic><tp:taxon-name><tp:taxon-name-part taxon-name-part-type="genus" reg="Apiospora">A.</tp:taxon-name-part><tp:taxon-name-part taxon-name-part-type="species" reg="bambusiparasitica">bambusiparasitica</tp:taxon-name-part></tp:taxon-name></italic> is associated with bamboo. Current fungal taxonomy emphasizes the importance of host association. For details, see Table <xref ref-type="table" rid="T2">2</xref>. Thus, both morphological and molecular evidence support <italic><tp:taxon-name><tp:taxon-name-part taxon-name-part-type="genus" reg="Apiospora">A.</tp:taxon-name-part><tp:taxon-name-part taxon-name-part-type="species" reg="bambusiparasitica">bambusiparasitica</tp:taxon-name-part></tp:taxon-name></italic> as a new species.</p><table-wrap id="T2" position="float" orientation="portrait"><label>Table 2.</label><caption><p>Synopsis of morphological characteristics of <italic><tp:taxon-name><tp:taxon-name-part taxon-name-part-type="genus" reg="Apiospora">A.</tp:taxon-name-part><tp:taxon-name-part taxon-name-part-type="species" reg="bambusiparasitica">bambusiparasitica</tp:taxon-name-part></tp:taxon-name></italic> and its closely related species.</p></caption><table id="TID0EJXEK" rules="all"><tbody><tr><th rowspan="2" colspan="1">Species</th><th rowspan="2" colspan="1">Isolation source</th><th rowspan="2" colspan="1">Country</th><th rowspan="2" colspan="1">Colony morphology (on <abbrev xmlns:xlink="http://www.w3.org/1999/xlink" xlink:title="potato dextrose agar" id="ABBRID0EQUCK" xlink:type="simple">PDA</abbrev>)</th><th rowspan="1" colspan="2">Conidia</th><th rowspan="2" colspan="1">References</th></tr><tr><th rowspan="1" colspan="1">Shape</th><th rowspan="1" colspan="1">Diam (μm)</th></tr><tr><td rowspan="1" colspan="1">
                      <italic>
                        <tp:taxon-name><tp:taxon-name-part taxon-name-part-type="genus" reg="Apiospora">A.</tp:taxon-name-part><tp:taxon-name-part taxon-name-part-type="species" reg="obovata">obovata</tp:taxon-name-part></tp:taxon-name>
                      </italic>
                    </td><td rowspan="1" colspan="1"><italic><tp:taxon-name><tp:taxon-name-part taxon-name-part-type="genus" reg="Lithocarpus">Lithocarpus</tp:taxon-name-part></tp:taxon-name></italic> sp.</td><td rowspan="1" colspan="1">China</td><td rowspan="1" colspan="1">White to olivaceous-grey; Reaching 9 cm in 7 days</td><td rowspan="1" colspan="1">a. Roughened, globose to subglobose; b. obovoid, occasionally elongated to ellipsoidal.</td><td rowspan="1" colspan="1">a. 11.0–16.5; b. 16.0–31.0 × 9.0–16.0</td><td rowspan="1" colspan="1">
                      <xref ref-type="bibr" rid="B51">Wang et al. (2018)</xref>
                    </td></tr><tr><td rowspan="1" colspan="1">
                      <italic>
                        <tp:taxon-name><tp:taxon-name-part taxon-name-part-type="genus" reg="Apiospora">A.</tp:taxon-name-part><tp:taxon-name-part taxon-name-part-type="species" reg="arctoscopi">arctoscopi</tp:taxon-name-part></tp:taxon-name>
                      </italic>
                    </td><td rowspan="1" colspan="1">Egg masses of <italic><tp:taxon-name><tp:taxon-name-part taxon-name-part-type="genus" reg="Arctoscopus">Arctoscopus</tp:taxon-name-part><tp:taxon-name-part taxon-name-part-type="species" reg="japonicus">japonicus</tp:taxon-name-part></tp:taxon-name></italic></td><td rowspan="1" colspan="1">Korea</td><td rowspan="1" colspan="1">Creamy white;5-7 cm in 5 days</td><td rowspan="1" colspan="1">globose to elongate ellipsoid</td><td rowspan="1" colspan="1">9.5–13 × 7.5–12</td><td rowspan="1" colspan="1">
                      <xref ref-type="bibr" rid="B23">Kwon et al. (2021)</xref>
                    </td></tr><tr><td rowspan="1" colspan="1">
                      <italic>
                        <tp:taxon-name><tp:taxon-name-part taxon-name-part-type="genus" reg="Apiospora">A.</tp:taxon-name-part><tp:taxon-name-part taxon-name-part-type="species" reg="bambusiparasitica">bambusiparasitica</tp:taxon-name-part></tp:taxon-name>
                      </italic>
                    </td><td rowspan="1" colspan="1">Diseased culms of Bamboo</td><td rowspan="1" colspan="1">China</td><td rowspan="1" colspan="1">White to grey; Reaching 9 cm in 8 days</td><td rowspan="1" colspan="1">globose to elongate ellipsoid</td><td rowspan="1" colspan="1">8.6–15.4 × 6.7–10.2</td><td rowspan="1" colspan="1">
                      <bold>This study</bold>
                    </td></tr></tbody></table></table-wrap></tp:treatment-sec><ref-list><ref id="B51"><mixed-citation xmlns:xlink="http://www.w3.org/1999/xlink" xlink:type="simple"><person-group><name name-style="western"><surname>Wang</surname><given-names>M</given-names></name><name name-style="western"><surname>Tan</surname><given-names>XM</given-names></name><name name-style="western"><surname>Liu</surname><given-names>F</given-names></name><name name-style="western"><surname>Cai</surname><given-names>L</given-names></name></person-group> (<year>2018</year>) <article-title>Eight new <italic><tp:taxon-name><tp:taxon-name-part taxon-name-part-type="genus">Arthrinium</tp:taxon-name-part></tp:taxon-name></italic> species from China.</article-title><source>MycoKeys</source><volume>34</volume>: <fpage>1</fpage>–<lpage>24</lpage>. <ext-link xlink:href="10.3897/mycokeys.34.24221" ext-link-type="doi" xlink:type="simple">https://doi.org/10.3897/mycokeys.34.24221</ext-link></mixed-citation></ref><ref id="B23"><mixed-citation xmlns:xlink="http://www.w3.org/1999/xlink" xlink:type="simple"><person-group><name name-style="western"><surname>Kwon</surname><given-names>SL</given-names></name><name name-style="western"><surname>Park</surname><given-names>MS</given-names></name><name name-style="western"><surname>Jang</surname><given-names>S</given-names></name><name name-style="western"><surname>Lee</surname><given-names>YM</given-names></name><name name-style="western"><surname>Heo</surname><given-names>YM</given-names></name><name name-style="western"><surname>Hong</surname><given-names>J-H</given-names></name><name name-style="western"><surname>Lee</surname><given-names>H</given-names></name><name name-style="western"><surname>Jang</surname><given-names>Y</given-names></name><name name-style="western"><surname>Park</surname><given-names>J-H</given-names></name><name name-style="western"><surname>Kim</surname><given-names>C</given-names></name></person-group> (<year>2021</year>) The genus <italic><tp:taxon-name><tp:taxon-name-part taxon-name-part-type="genus">Arthrinium</tp:taxon-name-part></tp:taxon-name></italic> (<tp:taxon-name><tp:taxon-name-part taxon-name-part-type="phylum">Ascomycota</tp:taxon-name-part></tp:taxon-name>, <tp:taxon-name><tp:taxon-name-part taxon-name-part-type="class">Sordariomycetes</tp:taxon-name-part></tp:taxon-name>, <tp:taxon-name><tp:taxon-name-part taxon-name-part-type="family">Apiosporaceae</tp:taxon-name-part></tp:taxon-name>) from marine habitats from Korea, with eight new species. IMA Fungus 12: 13. <ext-link xlink:href="10.1186/s43008-021-00065-z" ext-link-type="doi" xlink:type="simple">https://doi.org/10.1186/s43008-021-00065-z</ext-link></mixed-citation></ref></ref-list></tp:taxon-treatment>
