# Supplementary material for: ﻿Three new species of Apiospora (Apiosporaceae, Amphisphaeriales) associated with diseased bamboo in China
Source: MycoKeys. 2025 Apr 23;116:205–26. doi: 10.3897/mycokeys.116.142263 (PMC12044342; doi:10.3897/mycokeys.116.142263)
Supplement: XML Treatment for Apiospora qiannanensis [file mycokeys.116.142263-treatment2.xml]

<!DOCTYPE tp:taxon-treatment
  PUBLIC "-//TaxonX//DTD Taxonomic Treatment Publishing DTD v0 20100105//EN" "tax-treatment-NSO.dtd">
<tp:taxon-treatment xmlns:tp="http://www.plazi.org/taxpub"><tp:treatment-meta><kwd-group><label>Taxon classification</label><kwd>
                <named-content content-type="kingdom">Fungi</named-content>
              </kwd><kwd>
                <named-content content-type="order">Amphisphaeriales</named-content>
              </kwd><kwd>
                <named-content content-type="family">Apiosporaceae</named-content>
              </kwd></kwd-group><mixed-citation publication-type="journal"><person-group><name><surname>Chang</surname><given-names>Xiaoyun</given-names></name><name><surname>Wang</surname><given-names>Yuanyuan</given-names></name><name><surname>Xu</surname><given-names>Tao</given-names></name><name><surname>Li</surname><given-names>Guangshuo</given-names></name><name><surname>Yue</surname><given-names>Xianghua</given-names></name><name><surname>Chen</surname><given-names>MingJun</given-names></name></person-group><article-title>﻿Three new species of <italic><tp:taxon-name><tp:taxon-name-part taxon-name-part-type="genus" reg="Apiospora">Apiospora</tp:taxon-name-part></tp:taxon-name></italic> (<tp:taxon-name><tp:taxon-name-part taxon-name-part-type="family">Apiosporaceae</tp:taxon-name-part></tp:taxon-name>, <tp:taxon-name><tp:taxon-name-part taxon-name-part-type="order">Amphisphaeriales</tp:taxon-name-part></tp:taxon-name>) associated with diseased bamboo in China</article-title><source>MycoKeys</source><day>23</day><month>04</month><year>2025</year><volume>116</volume><fpage>205</fpage><lpage>226</lpage><pub-id pub-id-type="doi">10.3897/mycokeys.116.142263</pub-id></mixed-citation></tp:treatment-meta><tp:nomenclature><label>﻿</label><tp:taxon-name>
              <object-id xmlns:xlink="http://www.w3.org/1999/xlink" content-type="arpha" xlink:type="simple">FF96AF42-325C-52F1-A5AB-106E287BA450</object-id>
              <tp:taxon-name-part taxon-name-part-type="genus" reg="Apiospora">Apiospora</tp:taxon-name-part>
              <tp:taxon-name-part taxon-name-part-type="species" reg="qiannanensis">qiannanensis</tp:taxon-name-part>
              <object-id xmlns:xlink="http://www.w3.org/1999/xlink" content-type="mycobank" xlink:type="simple">856457</object-id>
            </tp:taxon-name><tp:taxon-authority>X.Y. Chang &amp; M.J. Chen</tp:taxon-authority><tp:taxon-status xmlns:xlink="http://www.w3.org/1999/xlink" xlink:type="simple">sp. nov.</tp:taxon-status><xref ref-type="fig" rid="F4">Fig. 4</xref></tp:nomenclature><tp:treatment-sec sec-type="etymology" id="SECID0EV1CK"><title>Etymology.</title><p>The name refers to the locality where the type specimens were collected, Qiannan Buyi and Miao Autonomous Prefecture, Guizhou Province, China.</p><fig id="F4" position="float" orientation="portrait"><object-id xmlns:xlink="http://www.w3.org/1999/xlink" content-type="doi" xlink:type="simple">10.3897/mycokeys.116.142263.figure4</object-id><object-id xmlns:xlink="http://www.w3.org/1999/xlink" content-type="arpha" xlink:type="simple">D047AE49-7F54-5435-B715-3E5E3219AD63</object-id><label>Figure 4.</label><caption><p><italic><tp:taxon-name><tp:taxon-name-part taxon-name-part-type="genus" reg="Apiospora">Apiospora</tp:taxon-name-part><tp:taxon-name-part taxon-name-part-type="species" reg="qiannanensis">qiannanensis</tp:taxon-name-part></tp:taxon-name></italic> (from ex-holotype strain RCEF7610) <bold>A</bold> diseased culms of bamboo <bold>B, C</bold> upper view and reverse view of culture on <abbrev xmlns:xlink="http://www.w3.org/1999/xlink" xlink:title="potato dextrose agar" id="ABBRID0ER2CK" xlink:type="simple">PDA</abbrev><bold>D, E</bold> upper view and reverse view of culture on MEA <bold>F–H</bold> conidiogenous cells giving rise to conidia <bold>I</bold> conidia. Scale bars: 10 μm.</p></caption><graphic xmlns:xlink="http://www.w3.org/1999/xlink" xlink:href="mycokeys-116-205-g004.jpg" position="float" orientation="portrait" xlink:type="simple" id="oo_1314053.jpg"><uri content-type="original_file" xlink:type="simple">https://binary.pensoft.net/fig/1314053</uri></graphic></fig></tp:treatment-sec><tp:treatment-sec sec-type="Typification" id="SECID0EA3CK"><title>Typification.</title><p>China • Guizhou Province, Qiannan Buyi and Miao Autonomous Prefecture, Libo County (<named-content xmlns:xlink="http://www.w3.org/1999/xlink" content-type="dwc:verbatimCoordinates" xlink:type="simple"><named-content content-type="geo-json" specific-use="{&#34;type&#34;:&#34;Point&#34;,&#34;coordinates&#34;:[107.883333,25.416667]}" id="NCID0EJ3CK" xlink:type="simple">25°25'N, 107°53'E</named-content></named-content>), on diseased culms of bamboo, May. 2023, X.H. Yue, holotype GZ15, ex-type RCEF7610.</p></tp:treatment-sec><tp:treatment-sec sec-type="description" id="SECID0EO3CK"><title>Description.</title><p><bold><italic>Asexual morph</italic></bold>: Hyphae 1.5–6.0 µm diam, hyaline to pale brown, branched, septate. <bold><italic>Conidiophores</italic></bold> hyaline to pale brown, smooth, erect or ascending, simple, flexuous, subcylindrical, and grouped together. <bold><italic>Conidiophores</italic></bold> aggregated in brown sporodochia, smooth, hyaline to brown, up to 30 µm long, 3.0–4.0 µm width. <bold><italic>Conidiogenous cells</italic></bold> 9.5–23.0 × 3.0–5.5 µm (<italic>x̄</italic> = 15.0 ± 4.50 × 4.3 ± 0.9, n = 40), pale brown, smooth, doliiform to subcylindrical. <bold><italic>Conidia</italic></bold> 16.5–20.8 µm (<italic>x̄</italic> = 18.5 μm, n = 40), pale brown to dark brown, smooth, globose to subglobose. <bold><italic>Sexual morph</italic></bold>: Undetermined.</p></tp:treatment-sec><tp:treatment-sec sec-type="description" id="SECID0EM4CK"><title>Culture characteristics.</title><p>Colonies on <abbrev xmlns:xlink="http://www.w3.org/1999/xlink" xlink:title="potato dextrose agar" id="ABBRID0ES4CK" xlink:type="simple">PDA</abbrev> are fluffy, spreading, and circular, with moderate aerial mycelia, flocculent cotton, surface, and reverse white to grey, reaching 60 mm in 7 d at 25 °C. On MEA, surface grey-white with abundant mycelia, reverse greyish without patches.</p></tp:treatment-sec><tp:treatment-sec sec-type="material" id="SECID0EW4CK"><title>Additional specimens examined.</title><p>China • Hunan Province, Ningyuan County, diseased on culms of bamboo, May 2023, other living culture RCEF7611.</p></tp:treatment-sec><tp:treatment-sec sec-type="notes" id="SECID0E24CK"><title>Note.</title><p>Phylogenetic analyses confirmed that <italic><tp:taxon-name><tp:taxon-name-part taxon-name-part-type="genus" reg="Apiospora">A.</tp:taxon-name-part><tp:taxon-name-part taxon-name-part-type="species" reg="qiannanensis">qiannanensis</tp:taxon-name-part></tp:taxon-name></italic> formed an independent clade (1.0 BIPP and 100% MLBS), exhibiting a close evolutionary relationship with <italic><tp:taxon-name><tp:taxon-name-part taxon-name-part-type="genus" reg="Apiospora">A.</tp:taxon-name-part><tp:taxon-name-part taxon-name-part-type="species" reg="setostroma">setostroma</tp:taxon-name-part></tp:taxon-name></italic>, <italic><tp:taxon-name><tp:taxon-name-part taxon-name-part-type="genus" reg="Apiospora">A.</tp:taxon-name-part><tp:taxon-name-part taxon-name-part-type="species" reg="mytilomorpha">mytilomorpha</tp:taxon-name-part></tp:taxon-name></italic>, <italic><tp:taxon-name><tp:taxon-name-part taxon-name-part-type="genus" reg="Apiospora">A.</tp:taxon-name-part><tp:taxon-name-part taxon-name-part-type="species" reg="subrosea">subrosea</tp:taxon-name-part></tp:taxon-name></italic>, <italic><tp:taxon-name><tp:taxon-name-part taxon-name-part-type="genus" reg="Apiospora">A.</tp:taxon-name-part><tp:taxon-name-part taxon-name-part-type="species" reg="neobambusae">neobambusae</tp:taxon-name-part></tp:taxon-name></italic>, and <italic><tp:taxon-name><tp:taxon-name-part taxon-name-part-type="genus" reg="Apiospora">A.</tp:taxon-name-part><tp:taxon-name-part taxon-name-part-type="species" reg="garethjonesii">garethjonesii</tp:taxon-name-part></tp:taxon-name></italic>. Based on a BLASTN search of the GenBank database, it was found that <italic><tp:taxon-name><tp:taxon-name-part taxon-name-part-type="genus" reg="Apiospora">A.</tp:taxon-name-part><tp:taxon-name-part taxon-name-part-type="species" reg="qiannanensis">qiannanensis</tp:taxon-name-part></tp:taxon-name></italic> exhibits some differences in the <abbrev xmlns:xlink="http://www.w3.org/1999/xlink" xlink:title="internal transcribed spacer" id="ABBRID0EOADK" xlink:type="simple">ITS</abbrev>, <abbrev xmlns:xlink="http://www.w3.org/1999/xlink" xlink:title="large subunit ribosomal DNA" id="ABBRID0ESADK" xlink:type="simple">LSU</abbrev>, <italic><abbrev xmlns:xlink="http://www.w3.org/1999/xlink" xlink:title="β-tubulin" id="ABBRID0EXADK" xlink:type="simple">TUB2</abbrev></italic>, and <italic><abbrev xmlns:xlink="http://www.w3.org/1999/xlink" xlink:title="translation elongation factor 1-α" id="ABBRID0E3ADK" xlink:type="simple">TEF1</abbrev></italic> sequences compared to closely related species: <italic><tp:taxon-name><tp:taxon-name-part taxon-name-part-type="genus" reg="Apiospora">A.</tp:taxon-name-part><tp:taxon-name-part taxon-name-part-type="species" reg="setostroma">setostroma</tp:taxon-name-part></tp:taxon-name></italic> strain KUMCC 19-0217 (92.65% in <abbrev xmlns:xlink="http://www.w3.org/1999/xlink" xlink:title="internal transcribed spacer" id="ABBRID0ELBDK" xlink:type="simple">ITS</abbrev>, 99.16% in <abbrev xmlns:xlink="http://www.w3.org/1999/xlink" xlink:title="large subunit ribosomal DNA" id="ABBRID0EPBDK" xlink:type="simple">LSU</abbrev>, 95.01% in <italic><abbrev xmlns:xlink="http://www.w3.org/1999/xlink" xlink:title="translation elongation factor 1-α" id="ABBRID0EUBDK" xlink:type="simple">TEF1</abbrev></italic>); <italic><tp:taxon-name><tp:taxon-name-part taxon-name-part-type="genus" reg="Apiospora">A.</tp:taxon-name-part><tp:taxon-name-part taxon-name-part-type="species" reg="mytilomorpha">mytilomorpha</tp:taxon-name-part></tp:taxon-name></italic> strain DAOM 2145955 (96.28% in <abbrev xmlns:xlink="http://www.w3.org/1999/xlink" xlink:title="internal transcribed spacer" id="ABBRID0EDCDK" xlink:type="simple">ITS</abbrev>); <italic><tp:taxon-name><tp:taxon-name-part taxon-name-part-type="genus" reg="Apiospora">A.</tp:taxon-name-part><tp:taxon-name-part taxon-name-part-type="species" reg="subrosea">subrosea</tp:taxon-name-part></tp:taxon-name></italic> strain LC7291 (90.33% in <abbrev xmlns:xlink="http://www.w3.org/1999/xlink" xlink:title="internal transcribed spacer" id="ABBRID0ESCDK" xlink:type="simple">ITS</abbrev>, 99.02% in <abbrev xmlns:xlink="http://www.w3.org/1999/xlink" xlink:title="large subunit ribosomal DNA" id="ABBRID0EWCDK" xlink:type="simple">LSU</abbrev>, 94.38% in <italic><abbrev xmlns:xlink="http://www.w3.org/1999/xlink" xlink:title="translation elongation factor 1-α" id="ABBRID0E2CDK" xlink:type="simple">TEF1</abbrev></italic>, 99.25% in <italic><abbrev xmlns:xlink="http://www.w3.org/1999/xlink" xlink:title="β-tubulin" id="ABBRID0EADDK" xlink:type="simple">TUB2</abbrev></italic>); <italic><tp:taxon-name><tp:taxon-name-part taxon-name-part-type="genus" reg="Apiospora">A.</tp:taxon-name-part><tp:taxon-name-part taxon-name-part-type="species" reg="neobambusae">neobambusae</tp:taxon-name-part></tp:taxon-name></italic> strain LC7106 (89.16% in <abbrev xmlns:xlink="http://www.w3.org/1999/xlink" xlink:title="internal transcribed spacer" id="ABBRID0EPDDK" xlink:type="simple">ITS</abbrev>, 99.16% in <abbrev xmlns:xlink="http://www.w3.org/1999/xlink" xlink:title="large subunit ribosomal DNA" id="ABBRID0ETDDK" xlink:type="simple">LSU</abbrev>, 95.22% in <italic><abbrev xmlns:xlink="http://www.w3.org/1999/xlink" xlink:title="translation elongation factor 1-α" id="ABBRID0EYDDK" xlink:type="simple">TEF1</abbrev></italic>, 91.94% in <italic><abbrev xmlns:xlink="http://www.w3.org/1999/xlink" xlink:title="β-tubulin" id="ABBRID0E4DDK" xlink:type="simple">TUB2</abbrev></italic>); <italic><tp:taxon-name><tp:taxon-name-part taxon-name-part-type="genus" reg="Apiospora">A.</tp:taxon-name-part><tp:taxon-name-part taxon-name-part-type="species" reg="garethjonesii">garethjonesii</tp:taxon-name-part></tp:taxon-name></italic> strain SICAUCC 22-0027 (93.65% in <abbrev xmlns:xlink="http://www.w3.org/1999/xlink" xlink:title="internal transcribed spacer" id="ABBRID0EMEDK" xlink:type="simple">ITS</abbrev>, 99.29% in <abbrev xmlns:xlink="http://www.w3.org/1999/xlink" xlink:title="large subunit ribosomal DNA" id="ABBRID0EQEDK" xlink:type="simple">LSU</abbrev>, 94.50% in <italic><abbrev xmlns:xlink="http://www.w3.org/1999/xlink" xlink:title="β-tubulin" id="ABBRID0EVEDK" xlink:type="simple">TUB2</abbrev></italic>); <italic><tp:taxon-name><tp:taxon-name-part taxon-name-part-type="genus" reg="Apiospora">A.</tp:taxon-name-part><tp:taxon-name-part taxon-name-part-type="species" reg="gongcheniae">gongcheniae</tp:taxon-name-part></tp:taxon-name></italic> strain GDMCC 3.1045 (95.44% in <abbrev xmlns:xlink="http://www.w3.org/1999/xlink" xlink:title="internal transcribed spacer" id="ABBRID0EEFDK" xlink:type="simple">ITS</abbrev>, 99.41% in <abbrev xmlns:xlink="http://www.w3.org/1999/xlink" xlink:title="large subunit ribosomal DNA" id="ABBRID0EIFDK" xlink:type="simple">LSU</abbrev>, 93.14% in <italic><abbrev xmlns:xlink="http://www.w3.org/1999/xlink" xlink:title="translation elongation factor 1-α" id="ABBRID0ENFDK" xlink:type="simple">TEF1</abbrev></italic>, 91.77% in <italic><abbrev xmlns:xlink="http://www.w3.org/1999/xlink" xlink:title="β-tubulin" id="ABBRID0ESFDK" xlink:type="simple">TUB2</abbrev></italic>).</p><p>Morphologically, colony characteristics of <italic><tp:taxon-name><tp:taxon-name-part taxon-name-part-type="genus" reg="Apiospora">A.</tp:taxon-name-part><tp:taxon-name-part taxon-name-part-type="species" reg="mytilomorpha">mytilomorpha</tp:taxon-name-part></tp:taxon-name></italic> are lacking, and the asexual morphology of <italic><tp:taxon-name><tp:taxon-name-part taxon-name-part-type="genus" reg="Apiospora">A.</tp:taxon-name-part><tp:taxon-name-part taxon-name-part-type="species" reg="garethjonesii">garethjonesii</tp:taxon-name-part></tp:taxon-name></italic> has not been described. We compared the existing morphological data and found that these closely related species have certain differences. <italic><tp:taxon-name><tp:taxon-name-part taxon-name-part-type="genus" reg="Apiospora">A.</tp:taxon-name-part><tp:taxon-name-part taxon-name-part-type="species" reg="setostroma">setostroma</tp:taxon-name-part></tp:taxon-name></italic> and <italic><tp:taxon-name><tp:taxon-name-part taxon-name-part-type="genus" reg="Apiospora">A.</tp:taxon-name-part><tp:taxon-name-part taxon-name-part-type="species" reg="subrosea">subrosea</tp:taxon-name-part></tp:taxon-name></italic> produce pigments in the later stages of colonies, while the others do not. <italic><tp:taxon-name><tp:taxon-name-part taxon-name-part-type="genus" reg="Apiospora">Apiospora</tp:taxon-name-part><tp:taxon-name-part taxon-name-part-type="species" reg="qiannanensis">qiannanensis</tp:taxon-name-part></tp:taxon-name></italic>, <italic><tp:taxon-name><tp:taxon-name-part taxon-name-part-type="genus" reg="Apiospora">A.</tp:taxon-name-part><tp:taxon-name-part taxon-name-part-type="species" reg="mytilomorpha">mytilomorpha</tp:taxon-name-part></tp:taxon-name></italic>, and <italic><tp:taxon-name><tp:taxon-name-part taxon-name-part-type="genus" reg="Apiospora">A.</tp:taxon-name-part><tp:taxon-name-part taxon-name-part-type="species" reg="neobambusae">neobambusae</tp:taxon-name-part></tp:taxon-name></italic> differ in conidia shape (globose to subglobose vs. fusiform or boat-shaped vs. subglobose to ellipsoid) and size (16.5–20.8 μm vs. 20–30 × 6–8.5 μm vs. 11.5–15.5 × 7.0–14.0 μm). In addition, <italic><tp:taxon-name><tp:taxon-name-part taxon-name-part-type="genus" reg="Apiospora">A.</tp:taxon-name-part><tp:taxon-name-part taxon-name-part-type="species" reg="qiannanensis">qiannanensis</tp:taxon-name-part></tp:taxon-name></italic> differs from <italic><tp:taxon-name><tp:taxon-name-part taxon-name-part-type="genus" reg="Apiospora">A.</tp:taxon-name-part><tp:taxon-name-part taxon-name-part-type="species" reg="gongcheniae">gongcheniae</tp:taxon-name-part></tp:taxon-name></italic> in having larger conidia (16.5–20.8 µm) compared to <tp:taxon-name><tp:taxon-name-part taxon-name-part-type="genus" reg="Apiospora">A.</tp:taxon-name-part><tp:taxon-name-part taxon-name-part-type="species" reg="gongcheniae">gongcheniae</tp:taxon-name-part></tp:taxon-name> (8.0–17.0 × 6.8–16.1 µm). Although some morphological features overlap among these taxa, significant genetic divergence is evident, underscoring their distinct species boundaries. For details, see Table <xref ref-type="table" rid="T3">3</xref>. Based on molecular and morphological evidence, we propose <italic><tp:taxon-name><tp:taxon-name-part taxon-name-part-type="genus" reg="Apiospora">A.</tp:taxon-name-part><tp:taxon-name-part taxon-name-part-type="species" reg="qiannanensis">qiannanensis</tp:taxon-name-part></tp:taxon-name></italic> as a new species.</p><table-wrap id="T3" position="float" orientation="portrait"><label>Table 3.</label><caption><p>Synopsis of morphological characteristics of <italic><tp:taxon-name><tp:taxon-name-part taxon-name-part-type="genus" reg="Apiospora">A.</tp:taxon-name-part><tp:taxon-name-part taxon-name-part-type="species" reg="qiannanensis">qiannanensis</tp:taxon-name-part></tp:taxon-name></italic> and its closely related species.</p></caption><table id="TID0ED5EK" rules="all"><tbody><tr><th rowspan="2" colspan="1">Species</th><th rowspan="2" colspan="1">Isolation source</th><th rowspan="2" colspan="1">Country</th><th rowspan="2" colspan="1">Colony morphology (on <abbrev xmlns:xlink="http://www.w3.org/1999/xlink" xlink:title="potato dextrose agar" id="ABBRID0E1KDK" xlink:type="simple">PDA</abbrev>)</th><th rowspan="1" colspan="2">Conidia</th><th rowspan="2" colspan="1">References</th></tr><tr><th rowspan="1" colspan="1">Shape</th><th rowspan="1" colspan="1">Diam (μm)</th></tr><tr><td rowspan="1" colspan="1">
                      <italic>
                        <tp:taxon-name><tp:taxon-name-part taxon-name-part-type="genus" reg="Apiospora">A.</tp:taxon-name-part><tp:taxon-name-part taxon-name-part-type="species" reg="qiannanensis">qiannanensis</tp:taxon-name-part></tp:taxon-name>
                      </italic>
                    </td><td rowspan="1" colspan="1">Diseased culms of bamboo</td><td rowspan="1" colspan="1">China</td><td rowspan="1" colspan="1">White to grey; Reaching 60 mm in 7 days</td><td rowspan="1" colspan="1">Globose to subglobose</td><td rowspan="1" colspan="1">16.5–20.8</td><td rowspan="1" colspan="1">
                      <bold>This study</bold>
                    </td></tr><tr><td rowspan="1" colspan="1">
                      <italic>
                        <tp:taxon-name><tp:taxon-name-part taxon-name-part-type="genus" reg="Apiospora">A.</tp:taxon-name-part><tp:taxon-name-part taxon-name-part-type="species" reg="gongcheniae">gongcheniae</tp:taxon-name-part></tp:taxon-name>
                      </italic>
                    </td><td rowspan="1" colspan="1">Stems of <tp:taxon-name><tp:taxon-name-part taxon-name-part-type="genus" reg="Oryza">Oryza</tp:taxon-name-part><tp:taxon-name-part taxon-name-part-type="species" reg="meyeriana">meyeriana</tp:taxon-name-part><tp:taxon-name-part taxon-name-part-type="infraspecific-rank">subsp.</tp:taxon-name-part><tp:taxon-name-part taxon-name-part-type="subspecies" reg="granulata">granulata</tp:taxon-name-part></tp:taxon-name></td><td rowspan="1" colspan="1">China</td><td rowspan="1" colspan="1">Greyish, reverse light orange; Reaching 90 mm in 7 days</td><td rowspan="1" colspan="1">Globose to subglobose</td><td rowspan="1" colspan="1">8.0–17.0 × 6.8–16.1</td><td rowspan="1" colspan="1">
                      <xref ref-type="bibr" rid="B53">Yan and Zhang (2024)</xref>
                    </td></tr><tr><td rowspan="1" colspan="1">
                      <italic>
                        <tp:taxon-name><tp:taxon-name-part taxon-name-part-type="genus" reg="Apiospora">A.</tp:taxon-name-part><tp:taxon-name-part taxon-name-part-type="species" reg="setostroma">setostroma</tp:taxon-name-part></tp:taxon-name>
                      </italic>
                    </td><td rowspan="1" colspan="1">Dead branches of bamboo</td><td rowspan="1" colspan="1">China</td><td rowspan="1" colspan="1">Initially white, becoming greyish, reverse reddish; Reaching 35 mm in 7 days</td><td rowspan="1" colspan="1">Subglobose to obovoid, 0–1-septate</td><td rowspan="1" colspan="1">18–20 × 15–19</td><td rowspan="1" colspan="1">
                      <xref ref-type="bibr" rid="B20">Jiang et al. (2019)</xref>
                    </td></tr><tr><td rowspan="1" colspan="1">
                      <italic>
                        <tp:taxon-name><tp:taxon-name-part taxon-name-part-type="genus" reg="Apiospora">A.</tp:taxon-name-part><tp:taxon-name-part taxon-name-part-type="species" reg="mytilomorpha">mytilomorpha</tp:taxon-name-part></tp:taxon-name>
                      </italic>
                    </td><td rowspan="1" colspan="1">Dead blades of <tp:taxon-name><tp:taxon-name-part taxon-name-part-type="genus" reg="Andropogon">Andropogon</tp:taxon-name-part></tp:taxon-name></td><td rowspan="1" colspan="1">India</td><td rowspan="1" colspan="1">Undetermined</td><td rowspan="1" colspan="1">Fusiform or boat-shaped</td><td rowspan="1" colspan="1">20-30 × 6-8.5</td><td rowspan="1" colspan="1">
                      <xref ref-type="bibr" rid="B3">Bhat and Kendrick (1993)</xref>
                    </td></tr><tr><td rowspan="1" colspan="1">
                      <italic>
                        <tp:taxon-name><tp:taxon-name-part taxon-name-part-type="genus" reg="Apiospora">A.</tp:taxon-name-part><tp:taxon-name-part taxon-name-part-type="species" reg="subrosea">subrosea</tp:taxon-name-part></tp:taxon-name>
                      </italic>
                    </td><td rowspan="1" colspan="1">Bamboo</td><td rowspan="1" colspan="1">China</td><td rowspan="1" colspan="1">Initially white, becoming light pink on surface, reverse peach-puff; Reaching 10 cm in 8 days</td><td rowspan="1" colspan="1">Globose to subglobose or ellipsoidal</td><td rowspan="1" colspan="1">12.0–17.5 × 9.0–16.0</td><td rowspan="1" colspan="1">
                      <xref ref-type="bibr" rid="B51">Wang et al. (2018)</xref>
                    </td></tr><tr><td rowspan="1" colspan="1">
                      <italic>
                        <tp:taxon-name><tp:taxon-name-part taxon-name-part-type="genus" reg="Apiospora">A.</tp:taxon-name-part><tp:taxon-name-part taxon-name-part-type="species" reg="neobambusae">neobambusae</tp:taxon-name-part></tp:taxon-name>
                      </italic>
                    </td><td rowspan="1" colspan="1">Leaf of bamboo</td><td rowspan="1" colspan="1">China</td><td rowspan="1" colspan="1">White to grey</td><td rowspan="1" colspan="1">Subglobose to ellipsoid</td><td rowspan="1" colspan="1">11.5–15.5 × 7.0–14.0</td><td rowspan="1" colspan="1">
                      <xref ref-type="bibr" rid="B51">Wang et al. (2018)</xref>
                    </td></tr><tr><td rowspan="1" colspan="1">
                      <italic>
                        <tp:taxon-name><tp:taxon-name-part taxon-name-part-type="genus" reg="Apiospora">A.</tp:taxon-name-part><tp:taxon-name-part taxon-name-part-type="species" reg="garethjonesii">garethjonesii</tp:taxon-name-part></tp:taxon-name>
                      </italic>
                    </td><td rowspan="1" colspan="1">Dead culms of bamboo</td><td rowspan="1" colspan="1">China</td><td rowspan="1" colspan="1">White; Reaching 40 cm in 7 days</td><td rowspan="1" colspan="1">Undetermined</td><td rowspan="1" colspan="1">Undetermined</td><td rowspan="1" colspan="1">
                      <xref ref-type="bibr" rid="B10">Dai et al. (2016)</xref>
                    </td></tr></tbody></table></table-wrap></tp:treatment-sec><ref-list><ref id="B53"><mixed-citation xmlns:xlink="http://www.w3.org/1999/xlink" xlink:type="simple"><person-group><name name-style="western"><surname>Yan</surname><given-names>XN</given-names></name><name name-style="western"><surname>Zhang</surname><given-names>CL</given-names></name></person-group> (<year>2024</year>) <article-title>Three new endophytic <italic><tp:taxon-name><tp:taxon-name-part taxon-name-part-type="genus">Apiospora</tp:taxon-name-part></tp:taxon-name></italic> species (<tp:taxon-name><tp:taxon-name-part taxon-name-part-type="family">Apiosporaceae</tp:taxon-name-part></tp:taxon-name>, <tp:taxon-name><tp:taxon-name-part taxon-name-part-type="order">Amphisphaeriales</tp:taxon-name-part></tp:taxon-name>) from China.</article-title><source>MycoKeys</source><volume>105</volume>: <fpage>295</fpage>–<lpage>316</lpage>. <ext-link xlink:href="10.3897/mycokeys.105.122583" ext-link-type="doi" xlink:type="simple">https://doi.org/10.3897/mycokeys.105.122583</ext-link></mixed-citation></ref><ref id="B20"><mixed-citation xmlns:xlink="http://www.w3.org/1999/xlink" xlink:type="simple"><person-group><name name-style="western"><surname>Jiang</surname><given-names>H</given-names></name><name name-style="western"><surname>Hyde</surname><given-names>K</given-names></name><name name-style="western"><surname>Doilom</surname><given-names>M</given-names></name><name name-style="western"><surname>Karunarathna</surname><given-names>S</given-names></name><name name-style="western"><surname>Xu</surname><given-names>J</given-names></name><name name-style="western"><surname>Phookamsak</surname><given-names>R</given-names></name></person-group> (<year>2019</year>) <article-title><italic><tp:taxon-name><tp:taxon-name-part taxon-name-part-type="genus">Arthrinium</tp:taxon-name-part><tp:taxon-name-part taxon-name-part-type="species">setostromum</tp:taxon-name-part></tp:taxon-name></italic> (<tp:taxon-name><tp:taxon-name-part taxon-name-part-type="family">Apiosporaceae</tp:taxon-name-part></tp:taxon-name>, <tp:taxon-name><tp:taxon-name-part taxon-name-part-type="order">Xylariales</tp:taxon-name-part></tp:taxon-name>), a novel species associated with dead bamboo from Yunnan, China.</article-title><source>Asian Journal of Mycology</source><volume>2</volume>: <fpage>254</fpage>–<lpage>268</lpage>. <ext-link xlink:href="10.5943/ajom/2/1/16" ext-link-type="doi" xlink:type="simple">https://doi.org/10.5943/ajom/2/1/16</ext-link></mixed-citation></ref><ref id="B3"><mixed-citation xmlns:xlink="http://www.w3.org/1999/xlink" xlink:type="simple"><person-group><name name-style="western"><surname>Bhat</surname><given-names>D</given-names></name><name name-style="western"><surname>Kendrick</surname><given-names>B</given-names></name></person-group> (<year>1993</year>) <article-title>Twenty-five new conidial fungi from the Western Ghats and the Andaman Islands (India).</article-title><source>Mycotaxon</source><volume>49</volume>: <fpage>19</fpage>–<lpage>90</lpage>. <ext-link xlink:href="10.2337/dc15-er04b" ext-link-type="doi" xlink:type="simple">https://doi.org/10.2337/dc15-er04b</ext-link></mixed-citation></ref><ref id="B51"><mixed-citation xmlns:xlink="http://www.w3.org/1999/xlink" xlink:type="simple"><person-group><name name-style="western"><surname>Wang</surname><given-names>M</given-names></name><name name-style="western"><surname>Tan</surname><given-names>XM</given-names></name><name name-style="western"><surname>Liu</surname><given-names>F</given-names></name><name name-style="western"><surname>Cai</surname><given-names>L</given-names></name></person-group> (<year>2018</year>) <article-title>Eight new <italic><tp:taxon-name><tp:taxon-name-part taxon-name-part-type="genus">Arthrinium</tp:taxon-name-part></tp:taxon-name></italic> species from China.</article-title><source>MycoKeys</source><volume>34</volume>: <fpage>1</fpage>–<lpage>24</lpage>. <ext-link xlink:href="10.3897/mycokeys.34.24221" ext-link-type="doi" xlink:type="simple">https://doi.org/10.3897/mycokeys.34.24221</ext-link></mixed-citation></ref><ref id="B10"><mixed-citation xmlns:xlink="http://www.w3.org/1999/xlink" xlink:type="simple"><person-group><name name-style="western"><surname>Dai</surname><given-names>DQ</given-names></name><name name-style="western"><surname>Jiang</surname><given-names>HB</given-names></name><name name-style="western"><surname>Tang</surname><given-names>LZ</given-names></name><name name-style="western"><surname>Bhat</surname><given-names>DJ</given-names></name></person-group> (<year>2016</year>) <article-title>Two new species of <italic><tp:taxon-name><tp:taxon-name-part taxon-name-part-type="genus">Arthrinium</tp:taxon-name-part></tp:taxon-name></italic> (<tp:taxon-name><tp:taxon-name-part taxon-name-part-type="family">Apiosporaceae</tp:taxon-name-part></tp:taxon-name>, <tp:taxon-name><tp:taxon-name-part taxon-name-part-type="order">Xylariales</tp:taxon-name-part></tp:taxon-name>) associated with bamboo from Yunnan, China.</article-title><source>Mycosphere</source><volume>7</volume>: <fpage>1332</fpage>–<lpage>1345</lpage>. <ext-link xlink:href="10.5943/mycosphere/7/9/7" ext-link-type="doi" xlink:type="simple">https://doi.org/10.5943/mycosphere/7/9/7</ext-link></mixed-citation></ref></ref-list></tp:taxon-treatment>
