# Supplementary material for: ﻿Three new species of Apiospora (Apiosporaceae, Amphisphaeriales) associated with diseased bamboo in China
Source: MycoKeys. 2025 Apr 23;116:205–26. doi: 10.3897/mycokeys.116.142263 (PMC12044342; doi:10.3897/mycokeys.116.142263)
Supplement: XML Treatment for Apiospora xiangxiense [file mycokeys.116.142263-treatment3.xml]

<!DOCTYPE tp:taxon-treatment
  PUBLIC "-//TaxonX//DTD Taxonomic Treatment Publishing DTD v0 20100105//EN" "tax-treatment-NSO.dtd">
<tp:taxon-treatment xmlns:tp="http://www.plazi.org/taxpub"><tp:treatment-meta><kwd-group><label>Taxon classification</label><kwd>
                <named-content content-type="kingdom">Fungi</named-content>
              </kwd><kwd>
                <named-content content-type="order">Amphisphaeriales</named-content>
              </kwd><kwd>
                <named-content content-type="family">Apiosporaceae</named-content>
              </kwd></kwd-group><mixed-citation publication-type="journal"><person-group><name><surname>Chang</surname><given-names>Xiaoyun</given-names></name><name><surname>Wang</surname><given-names>Yuanyuan</given-names></name><name><surname>Xu</surname><given-names>Tao</given-names></name><name><surname>Li</surname><given-names>Guangshuo</given-names></name><name><surname>Yue</surname><given-names>Xianghua</given-names></name><name><surname>Chen</surname><given-names>MingJun</given-names></name></person-group><article-title>﻿Three new species of <italic><tp:taxon-name><tp:taxon-name-part taxon-name-part-type="genus" reg="Apiospora">Apiospora</tp:taxon-name-part></tp:taxon-name></italic> (<tp:taxon-name><tp:taxon-name-part taxon-name-part-type="family">Apiosporaceae</tp:taxon-name-part></tp:taxon-name>, <tp:taxon-name><tp:taxon-name-part taxon-name-part-type="order">Amphisphaeriales</tp:taxon-name-part></tp:taxon-name>) associated with diseased bamboo in China</article-title><source>MycoKeys</source><day>23</day><month>04</month><year>2025</year><volume>116</volume><fpage>205</fpage><lpage>226</lpage><pub-id pub-id-type="doi">10.3897/mycokeys.116.142263</pub-id></mixed-citation></tp:treatment-meta><tp:nomenclature><label>﻿</label><tp:taxon-name>
              <object-id xmlns:xlink="http://www.w3.org/1999/xlink" content-type="arpha" xlink:type="simple">03AB0B17-CACF-5B6B-8AC6-58393F093276</object-id>
              <tp:taxon-name-part taxon-name-part-type="genus" reg="Apiospora">Apiospora</tp:taxon-name-part>
              <tp:taxon-name-part taxon-name-part-type="species" reg="xiangxiense">xiangxiense</tp:taxon-name-part>
              <object-id xmlns:xlink="http://www.w3.org/1999/xlink" content-type="mycobank" xlink:type="simple">851765</object-id>
            </tp:taxon-name><tp:taxon-authority>X.Y. Chang &amp; M.J. Chen</tp:taxon-authority><tp:taxon-status xmlns:xlink="http://www.w3.org/1999/xlink" xlink:type="simple">sp. nov.</tp:taxon-status><xref ref-type="fig" rid="F5">Fig. 5</xref></tp:nomenclature><tp:treatment-sec sec-type="etymology" id="SECID0E6VDK"><title>Etymology.</title><p>The name refers to the locality where the type specimens were collected, Xiangxi Tujia and Miao Autonomous Prefecture, Hunan Province, China.</p><fig id="F5" position="float" orientation="portrait"><object-id xmlns:xlink="http://www.w3.org/1999/xlink" content-type="doi" xlink:type="simple">10.3897/mycokeys.116.142263.figure5</object-id><object-id xmlns:xlink="http://www.w3.org/1999/xlink" content-type="arpha" xlink:type="simple">07031ACD-DBC8-5315-B707-DA17BDC9E036</object-id><label>Figure 5.</label><caption><p><italic><tp:taxon-name><tp:taxon-name-part taxon-name-part-type="genus" reg="Apiospora">Apiospora</tp:taxon-name-part><tp:taxon-name-part taxon-name-part-type="species" reg="xiangxiense">xiangxiense</tp:taxon-name-part></tp:taxon-name></italic> (from ex-type living cultures RCEF20001) <bold>A, B</bold> diseased culms of bamboo <bold>C, D</bold> upper view and reverse view of culture on <abbrev xmlns:xlink="http://www.w3.org/1999/xlink" xlink:title="potato dextrose agar" id="ABBRID0E2WDK" xlink:type="simple">PDA</abbrev><bold>E, F</bold> upper view and reverse view of culture on MEA <bold>G, H</bold> conidiogenous cells giving rise to conidia <bold>I–K</bold> conidia <bold>L</bold> sterile cells and conidia. Scale bars: 10 µm.</p></caption><graphic xmlns:xlink="http://www.w3.org/1999/xlink" xlink:href="mycokeys-116-205-g005.jpg" position="float" orientation="portrait" xlink:type="simple" id="oo_1314054.jpg"><uri content-type="original_file" xlink:type="simple">https://binary.pensoft.net/fig/1314054</uri></graphic></fig></tp:treatment-sec><tp:treatment-sec sec-type="Typification" id="SECID0EMXDK"><title>Typification.</title><p>China • Hunan Province, Xiangxi Tujia and Miao Autonomous Prefecture, Ningyuan County, Jiuyi Mountain (<named-content xmlns:xlink="http://www.w3.org/1999/xlink" content-type="dwc:verbatimCoordinates" xlink:type="simple"><named-content content-type="geo-json" specific-use="{&#34;type&#34;:&#34;Point&#34;,&#34;coordinates&#34;:[111.966667,25.400000]}" id="NCID0EVXDK" xlink:type="simple">25°24'N, 111°58'E</named-content></named-content>), on diseased culms of bamboo, November 2022, X.H. Yue, holotype H2 (stored in a metabolically inactive state), ex-type living cultures RCEF20001.</p></tp:treatment-sec><tp:treatment-sec sec-type="description" id="SECID0E1XDK"><title>Description.</title><p><bold><italic>Asexual morph</italic></bold>: Hyphae 1.5–5.0 µm diam, hyaline, branched, septate. <bold><italic>Conidiogenous cells</italic></bold> 2.0–15.5 × 1.4–3.9 µm (<italic>x̄</italic> = 8.1 ± 3.9 × 2.4 ± 0.7, n = 40), aggregated in clusters on hyphae or solitary, at first hyaline, becoming pale brown, basauxic, polyblastic, sympodial, erect, cylindrical. <bold><italic>Conidia</italic></bold> 8.6–15.4 × 6.7–10.2 µm (<italic>x̄</italic> = 10.3 ± 1.5 × 8.3 ± 1.0, n = 40), brown, smooth to granular, globose to elongate ellipsoid in surface view, lenticular in side view, pale equatorial slit, with a central scar, 3.5 to 5.5 µm diam. Sterile cells forming on solitary loci on hyphae, brown, finely roughened, subcylindrical to clavate. <bold><italic>Sexual morph</italic></bold>: Undetermined.</p></tp:treatment-sec><tp:treatment-sec sec-type="description" id="SECID0ESYDK"><title>Culture characteristics.</title><p>Colonies on <abbrev xmlns:xlink="http://www.w3.org/1999/xlink" xlink:title="potato dextrose agar" id="ABBRID0EYYDK" xlink:type="simple">PDA</abbrev> are fluffy, spreading, circular, with abundant aerial mycelia, surface and reverse white to grey, sometimes with pale yellow, reaching 9 cm in 8 d at 25 °C. On MEA, slower growth, surface white, reverse white, and slightly yellowish.</p></tp:treatment-sec><tp:treatment-sec sec-type="material" id="SECID0E3YDK"><title>Additional specimens examined.</title><p>China • Hunan Province, Ningyuan County, diseased on culms of bamboo, November 2022, other living culture RCEF20002.</p></tp:treatment-sec><tp:treatment-sec sec-type="notes" id="SECID0EBZDK"><title>Note.</title><p>Phylogenetic analyses confirmed that <italic><tp:taxon-name><tp:taxon-name-part taxon-name-part-type="genus" reg="Apiospora">A.</tp:taxon-name-part><tp:taxon-name-part taxon-name-part-type="species" reg="xiangxiense">xiangxiense</tp:taxon-name-part></tp:taxon-name></italic> formed an independent clade, exhibiting a close evolutionary relationship with <italic><tp:taxon-name><tp:taxon-name-part taxon-name-part-type="genus" reg="Apiospora">A.</tp:taxon-name-part><tp:taxon-name-part taxon-name-part-type="species" reg="aseptata">aseptata</tp:taxon-name-part></tp:taxon-name></italic>, <italic><tp:taxon-name><tp:taxon-name-part taxon-name-part-type="genus" reg="Apiospora">A.</tp:taxon-name-part><tp:taxon-name-part taxon-name-part-type="species" reg="olivata">olivata</tp:taxon-name-part></tp:taxon-name></italic>, and <italic><tp:taxon-name><tp:taxon-name-part taxon-name-part-type="genus" reg="Apiospora">A.</tp:taxon-name-part><tp:taxon-name-part taxon-name-part-type="species" reg="machili">machili</tp:taxon-name-part></tp:taxon-name></italic> (1.0 BIPP and 100% MLBS).</p><p>However, <italic><tp:taxon-name><tp:taxon-name-part taxon-name-part-type="genus" reg="Apiospora">A.</tp:taxon-name-part><tp:taxon-name-part taxon-name-part-type="species" reg="xiangxiense">xiangxiense</tp:taxon-name-part></tp:taxon-name></italic> differs from <italic><tp:taxon-name><tp:taxon-name-part taxon-name-part-type="genus" reg="Apiospora">A.</tp:taxon-name-part><tp:taxon-name-part taxon-name-part-type="species" reg="aseptata">aseptata</tp:taxon-name-part></tp:taxon-name></italic> in several key aspects, including conidial size (8.6–15.4 × 6.7–10.2 µm vs. 7–9.5 (–13) µm). Based on nucleotide comparisons, <italic><tp:taxon-name><tp:taxon-name-part taxon-name-part-type="genus" reg="Apiospora">A.</tp:taxon-name-part><tp:taxon-name-part taxon-name-part-type="species" reg="xiangxiense">xiangxiense</tp:taxon-name-part></tp:taxon-name></italic> differs from <italic><tp:taxon-name><tp:taxon-name-part taxon-name-part-type="genus" reg="Apiospora">A.</tp:taxon-name-part><tp:taxon-name-part taxon-name-part-type="species" reg="aseptata">aseptata</tp:taxon-name-part></tp:taxon-name></italic> by 0.69% in <abbrev xmlns:xlink="http://www.w3.org/1999/xlink" xlink:title="internal transcribed spacer" id="ABBRID0EB3DK" xlink:type="simple">ITS</abbrev>, 0.16% in <abbrev xmlns:xlink="http://www.w3.org/1999/xlink" xlink:title="large subunit ribosomal DNA" id="ABBRID0EF3DK" xlink:type="simple">LSU</abbrev>, 2.36% in <italic><abbrev xmlns:xlink="http://www.w3.org/1999/xlink" xlink:title="β-tubulin" id="ABBRID0EK3DK" xlink:type="simple">TUB2</abbrev></italic>, and 0.49% in <italic><abbrev xmlns:xlink="http://www.w3.org/1999/xlink" xlink:title="translation elongation factor 1-α" id="ABBRID0EP3DK" xlink:type="simple">TEF1</abbrev></italic>. <italic><tp:taxon-name><tp:taxon-name-part taxon-name-part-type="genus" reg="Apiospora">Apiospora</tp:taxon-name-part><tp:taxon-name-part taxon-name-part-type="species" reg="xiangxiense">xiangxiense</tp:taxon-name-part></tp:taxon-name></italic> also differs from <italic><tp:taxon-name><tp:taxon-name-part taxon-name-part-type="genus" reg="Apiospora">A.</tp:taxon-name-part><tp:taxon-name-part taxon-name-part-type="species" reg="machili">machili</tp:taxon-name-part></tp:taxon-name></italic> by having longer conidia (8.6–15.4 × 6.7–10.2 µm vs. 7.1–9.5 × 5.6–8.8 µm) and more elongated conidiogenous cells (2.0–15.5 × 1.4–3.9 µm vs. 6.0–8.0 × 2.5–4.0 µm). <italic><tp:taxon-name><tp:taxon-name-part taxon-name-part-type="genus" reg="Apiospora">Apiospora</tp:taxon-name-part><tp:taxon-name-part taxon-name-part-type="species" reg="xiangxiense">xiangxiense</tp:taxon-name-part></tp:taxon-name></italic> differs from <italic><tp:taxon-name><tp:taxon-name-part taxon-name-part-type="genus" reg="Apiospora">A.</tp:taxon-name-part><tp:taxon-name-part taxon-name-part-type="species" reg="olivata">olivata</tp:taxon-name-part></tp:taxon-name></italic> by having longer conidia (8.6–15.4 × 6.7–10.2 µm) compared to <italic><tp:taxon-name><tp:taxon-name-part taxon-name-part-type="genus" reg="Apiospora">A.</tp:taxon-name-part><tp:taxon-name-part taxon-name-part-type="species" reg="olivata">olivata</tp:taxon-name-part></tp:taxon-name></italic> (8–12 × 5.5–8 µm), with sequence differences of 7.52% in <abbrev xmlns:xlink="http://www.w3.org/1999/xlink" xlink:title="internal transcribed spacer" id="ABBRID0EK5DK" xlink:type="simple">ITS</abbrev>, 1.22% in <abbrev xmlns:xlink="http://www.w3.org/1999/xlink" xlink:title="large subunit ribosomal DNA" id="ABBRID0EO5DK" xlink:type="simple">LSU</abbrev>, and 1.94% in <italic><abbrev xmlns:xlink="http://www.w3.org/1999/xlink" xlink:title="β-tubulin" id="ABBRID0ET5DK" xlink:type="simple">TUB2</abbrev></italic>. Furthermore, their isolation sources are different.</p><p>For details, see Table <xref ref-type="table" rid="T4">4</xref>. Thus, both morphological and molecular evidence support <italic><tp:taxon-name><tp:taxon-name-part taxon-name-part-type="genus" reg="Apiospora">A.</tp:taxon-name-part><tp:taxon-name-part taxon-name-part-type="species" reg="xiangxiense">xiangxiense</tp:taxon-name-part></tp:taxon-name></italic> as a new species.</p><table-wrap id="T4" position="float" orientation="portrait"><label>Table 4.</label><caption><p>Synopsis of morphological characteristics of <italic><tp:taxon-name><tp:taxon-name-part taxon-name-part-type="genus" reg="Apiospora">A.</tp:taxon-name-part><tp:taxon-name-part taxon-name-part-type="species" reg="xiangxiense">xiangxiense</tp:taxon-name-part></tp:taxon-name></italic> and its closely related species.</p></caption><table id="TID0EDJFK" rules="all"><tbody><tr><th rowspan="2" colspan="1">Species</th><th rowspan="2" colspan="1">Isolation source</th><th rowspan="2" colspan="1">Country</th><th rowspan="2" colspan="1">Colony morphology (on <abbrev xmlns:xlink="http://www.w3.org/1999/xlink" xlink:title="potato dextrose agar" id="ABBRID0EOAEK" xlink:type="simple">PDA</abbrev>)</th><th rowspan="1" colspan="2">Conidia</th><th rowspan="2" colspan="1">References</th></tr><tr><th rowspan="1" colspan="1">Shape</th><th rowspan="1" colspan="1">Diam (μm)</th></tr><tr><td rowspan="1" colspan="1">
                      <italic>
                        <tp:taxon-name><tp:taxon-name-part taxon-name-part-type="genus" reg="Apiospora">A.</tp:taxon-name-part><tp:taxon-name-part taxon-name-part-type="species" reg="aseptata">aseptata</tp:taxon-name-part></tp:taxon-name>
                      </italic>
                    </td><td rowspan="1" colspan="1">Healthy leaf of <italic><tp:taxon-name><tp:taxon-name-part taxon-name-part-type="genus" reg="Dicranopteris">Dicranopteris</tp:taxon-name-part><tp:taxon-name-part taxon-name-part-type="species" reg="pedata">pedata</tp:taxon-name-part></tp:taxon-name></italic></td><td rowspan="1" colspan="1">China</td><td rowspan="1" colspan="1">Grey-brown; 5 cm in 10 days</td><td rowspan="1" colspan="1">Globose or sub globose</td><td rowspan="1" colspan="1">7–9.5 (–13)</td><td rowspan="1" colspan="1">
                      <xref ref-type="bibr" rid="B56">Zhang et al. (2023)</xref>
                    </td></tr><tr><td rowspan="1" colspan="1">
                      <italic>
                        <tp:taxon-name><tp:taxon-name-part taxon-name-part-type="genus" reg="Apiospora">A.</tp:taxon-name-part><tp:taxon-name-part taxon-name-part-type="species" reg="machili">machili</tp:taxon-name-part></tp:taxon-name>
                      </italic>
                    </td><td rowspan="1" colspan="1">Diseased leaves of <italic><tp:taxon-name><tp:taxon-name-part taxon-name-part-type="genus" reg="Machilus">Machilus</tp:taxon-name-part><tp:taxon-name-part taxon-name-part-type="species" reg="nanmu">nanmu</tp:taxon-name-part></tp:taxon-name></italic></td><td rowspan="1" colspan="1">China</td><td rowspan="1" colspan="1">Ivory; 69.7–78.8 mm cm in 7 days</td><td rowspan="1" colspan="1">Globose to subglobose</td><td rowspan="1" colspan="1">7.1–9.5 × 5.6–8.8</td><td rowspan="1" colspan="1">
                      <xref ref-type="bibr" rid="B30">Liu et al. (2024)</xref>
                    </td></tr><tr><td rowspan="1" colspan="1">
                      <italic>
                        <tp:taxon-name><tp:taxon-name-part taxon-name-part-type="genus" reg="Apiospora">A.</tp:taxon-name-part><tp:taxon-name-part taxon-name-part-type="species" reg="olivata">olivata</tp:taxon-name-part></tp:taxon-name>
                      </italic>
                    </td><td rowspan="1" colspan="1">Green belt soil</td><td rowspan="1" colspan="1">China</td><td rowspan="1" colspan="1">initially white, becoming curry on the surface; reverse pale green; more than 90 mm in 14 days</td><td rowspan="1" colspan="1">a. olivary; b. subglobose to globose</td><td rowspan="1" colspan="1">a. 8–12 × 5.5–8 μm; b. 8–11.5 μm</td><td rowspan="1" colspan="1">
                      <xref ref-type="bibr" rid="B57">Zhang et al. (2024)</xref>
                    </td></tr><tr><td rowspan="1" colspan="1">
                      <italic>
                        <tp:taxon-name><tp:taxon-name-part taxon-name-part-type="genus" reg="Apiospora">A.</tp:taxon-name-part><tp:taxon-name-part taxon-name-part-type="species" reg="xiangxiense">xiangxiense</tp:taxon-name-part></tp:taxon-name>
                      </italic>
                    </td><td rowspan="1" colspan="1">Diseased culms of Bamboo</td><td rowspan="1" colspan="1">China</td><td rowspan="1" colspan="1">white to grey, sometimes with pale yellow; Reaching 9 cm in 8 days</td><td rowspan="1" colspan="1">globose to elongate ellipsoid</td><td rowspan="1" colspan="1">8.6–15.4 × 6.7–10.2</td><td rowspan="1" colspan="1">
                      <bold>This study</bold>
                    </td></tr></tbody></table></table-wrap></tp:treatment-sec><ref-list><ref id="B56"><mixed-citation xmlns:xlink="http://www.w3.org/1999/xlink" xlink:type="simple"><person-group><name name-style="western"><surname>Zhang</surname><given-names>J-Y</given-names></name><name name-style="western"><surname>Chen</surname><given-names>M-L</given-names></name><name name-style="western"><surname>Boonmee</surname><given-names>S</given-names></name><name name-style="western"><surname>Wang</surname><given-names>Y-X</given-names></name><name name-style="western"><surname>Lu</surname><given-names>Y-Z</given-names></name></person-group> (<year>2023</year>) Four new endophytic <italic><tp:taxon-name><tp:taxon-name-part taxon-name-part-type="genus">Apiospora</tp:taxon-name-part></tp:taxon-name></italic> species isolated from three <italic><tp:taxon-name><tp:taxon-name-part taxon-name-part-type="genus">Dicranopteris</tp:taxon-name-part></tp:taxon-name></italic> species in Guizhou, China. Journal of <tp:taxon-name><tp:taxon-name-part taxon-name-part-type="kingdom">Fungi</tp:taxon-name-part></tp:taxon-name> 9: 1096. <ext-link xlink:href="10.3390/jof9111096" ext-link-type="doi" xlink:type="simple">https://doi.org/10.3390/jof9111096</ext-link></mixed-citation></ref><ref id="B30"><mixed-citation xmlns:xlink="http://www.w3.org/1999/xlink" xlink:type="simple"><person-group><name name-style="western"><surname>Liu</surname><given-names>X</given-names></name><name name-style="western"><surname>Zhang</surname><given-names>Z</given-names></name><name name-style="western"><surname>Wang</surname><given-names>S</given-names></name><name name-style="western"><surname>Zhang</surname><given-names>X</given-names></name></person-group> (<year>2024</year>) Three New Species of <italic><tp:taxon-name><tp:taxon-name-part taxon-name-part-type="genus">Apiospora</tp:taxon-name-part></tp:taxon-name></italic> (<tp:taxon-name><tp:taxon-name-part taxon-name-part-type="order">Amphisphaeriales</tp:taxon-name-part></tp:taxon-name>, <tp:taxon-name><tp:taxon-name-part taxon-name-part-type="family">Apiosporaceae</tp:taxon-name-part></tp:taxon-name>) on <italic><tp:taxon-name><tp:taxon-name-part taxon-name-part-type="genus">Indocalamus</tp:taxon-name-part><tp:taxon-name-part taxon-name-part-type="species">longiauritus</tp:taxon-name-part></tp:taxon-name></italic>, <italic><tp:taxon-name><tp:taxon-name-part taxon-name-part-type="genus">Adinandra</tp:taxon-name-part><tp:taxon-name-part taxon-name-part-type="species">glischroloma</tp:taxon-name-part></tp:taxon-name></italic> and <italic><tp:taxon-name><tp:taxon-name-part taxon-name-part-type="genus">Machilus</tp:taxon-name-part><tp:taxon-name-part taxon-name-part-type="species">nanmu</tp:taxon-name-part></tp:taxon-name></italic> from Hainan and Fujian, China. Journal of <tp:taxon-name><tp:taxon-name-part taxon-name-part-type="kingdom">Fungi</tp:taxon-name-part></tp:taxon-name> 10: 74. <ext-link xlink:href="10.3390/jof10010074" ext-link-type="doi" xlink:type="simple">https://doi.org/10.3390/jof10010074</ext-link></mixed-citation></ref><ref id="B57"><mixed-citation xmlns:xlink="http://www.w3.org/1999/xlink" xlink:type="simple"><person-group><name name-style="western"><surname>Zhang</surname><given-names>Z</given-names></name><name name-style="western"><surname>Pan</surname><given-names>H</given-names></name><name name-style="western"><surname>Tao</surname><given-names>G</given-names></name><name name-style="western"><surname>Li</surname><given-names>X</given-names></name><name name-style="western"><surname>Han</surname><given-names>Y</given-names></name><name name-style="western"><surname>Feng</surname><given-names>Y</given-names></name><name name-style="western"><surname>Tong</surname><given-names>S</given-names></name><name name-style="western"><surname>Ding</surname><given-names>C</given-names></name></person-group> (<year>2024</year>) <article-title>Culturable Mycobiota from Guizhou Wildlife Park in China.</article-title><source>Mycosphere</source><volume>15</volume>: <fpage>654</fpage>–<lpage>763</lpage>. <ext-link xlink:href="10.5943/mycosphere/15/1/5" ext-link-type="doi" xlink:type="simple">https://doi.org/10.5943/mycosphere/15/1/5</ext-link></mixed-citation></ref></ref-list></tp:taxon-treatment>
